# Supplementary material for: The Systematic Landscape of Nectin Family and Nectin-Like Molecules: Functions and Prognostic Value in Low Grade Glioma
Source: Front Genet. 2021 Dec 1;12:718717. doi: 10.3389/fgene.2021.718717 (PMC8672115; doi:10.3389/fgene.2021.718717)
Supplement: Supplementary file 3 [file Table2.XLSX]

## Sheet: Sheet1
Supplementary table 2. The top 1000 genes correalated with risk score in CGGA database
MLEC
TGFBR2
SNAP23
CD2AP
GPR82
CYBB
RP11-415J8.3
GIMAP6
RP11-395B7.7
C6orf62
TPK1
RB1
SLC26A2
SFT2D2
TLR2
DSE
SLC30A6
MTHFD1L
PTPRC
FTSJ2
CTC-241F20.3
GIMAP8
RECK
IL13RA1
AF127936.7
CREB3L2
GIMAP4
RP11-343L5.2
TRAM1
SYPL1
SNX6
TFEC
RP11-23J18.1
KYNU
FGL2
CPED1
SMEK1
IL10RB
ZC3HAV1
RIPK1
SLFN12
TMEM109
NHLRC3
USO1
LINC00539
ADPGK
RGS18
HHEX
ATP7A
PTPN2
RP11-686D22.7
NAIP
CMTM6
RP11-373L24.1
ZMYM6NB
GIMAP1
PARP4
HPS5
SP100
IRAK4
CD46
ZNF12
CTSS
SSR1
AKR1B1
TWISTNB
RP11-8L8.2
TDO2
EMB
CEPT1
PTPLAD2
LY75
MLKL
KDELR2
ZNF449
SUMF1
PLSCR1
HCLS1
DPYD
RECQL
GCC1
AOAH
USP15
MFSD1
CD164
FAM114A2
FCGR2A
DNAJC3
KIAA1551
LPAR6
WIPF1
RNASE6
SLC39A1
ARHGAP30
RP11-1024P17.1
CTD-2521M24.4
CFH
ARHGAP18
CYSLTR1
TRIM38
TBXAS1
ZNFX1
GNS
LRRC8C
VAMP3
MGAT1
DTX3L
SOAT1
FCGR3A
C1S
TMEM106A
UFC1
B2M
SLC30A7
SLC39A8
CLN5
ALOX5AP
ATG4A
AC006978.6
PSMC2
C1GALT1
OGFOD2
SLC2A9
XRCC4
MYCBP
CDK13
TMEM87B
ANTXR2
MR1
GSTK1
NFAM1
SIRPB2
TLR1
LEPREL1
SLC35B3
TMEM59
EMR2
LHFPL2
RIOK3
PIWIL4
TOR4A
RAP1B
A2M
PAPD4
PDCD1LG2
JAK2
KLF3
SETD9
TMEM209
ITSN2
ARCN1
DAP
C1orf162
MIOS
GIMAP2
GAPT
HSP90B1
HIPK3
RBM47
AC135048.13
KIAA0247
PQLC3
MOB1A
TP53INP1
AIF1
CFLAR
ERMAP
AIDA
ERP27
FAM26F
CSTA
MGAT4A
GLA
ZNF585A
LAP3
SLC2A5
TMEM255B
ARHGAP29
TRIM22
TM9SF2
MYD88
CLEC7A
PSMB8
MAGT1
CAST
CIDEB
BAK1
CD4
IFITM1
FSTL1
MYL12A
RAP1A
TMED7
LPXN
CNPY4
EDEM2
STAT5A
C1QB
ARHGAP15
SLC39A7
SERPINB1
TLN1
CLIC1
TRPM7
CD300A
EPSTI1
STXBP2
CASP4
MANEA
PICALM
CTC-428G20.3
SPPL2A
MSR1
CYB5R4
REST
NCKAP1L
FBXL3
LTV1
CD93
COL4A6
C1orf54
RP11-617D20.1
SEC24D
GLB1L
LCP1
SIGLEC7
NRIP1
ELK3
CASP1
SLA
C14orf119
ROCK1
MAN2A1
PGGT1B
RCSD1
PARP9
UXT
PROSC
RNASE2
DRAM2
SLC38A9
PYGL
HARS2
PLB1
DBNL
ALPK1
NFATC2
2021-09-15
ITGAV
LAPTM5
BLOC1S5
VIMP
SPATA13
KBTBD2
C1R
ZNF217
DNAJC22
RNFT1
AKAP2
YBX3
SLC30A5
PPP2R1B
C8orf76
FASTKD2
NOD1
SLCO2B1
RHOA
LSM5
MB21D1
PNRC1
KIAA0226L
LMAN1
ELF1
AC010441.1
ATL3
GPR65
GPN3
WASF2
CTBS
LAIR1
LYSMD3
TMTC2
ADPRHL2
LYN
RN7SL138P
RAB32
TLR7
USP16
DPY19L1
IFI44
CAPZA1
CERS2
SQRDL
HLA-DRB1
STK10
ETV6
TAX1BP1
SIGLEC9
HLA-DPA1
NUP205
ARPC1B
THEMIS2
TPT1
C12orf5
RP3-426I6.6
TMX1
C19orf38
ZNF267
IQGAP1
HDAC7
STAT2
ACSL1
FPGT
RP11-427H3.3
LIMS1
BACH1
GALNT12
FAM96A
SERPINB9
FAM187A
PIK3AP1
RARS
FAM129A
CD53
SAMD9L
TRIM21
GNGT2
CTD-3195I5.1
LARP4
FYB
CTSC
TNFRSF1B
VASP
ZCCHC9
UBE2J1
NLRC4
RHCE
ELOVL5
IL4R
MYO7A
LINC00694
C1RL
GPR34
VAMP7
ARMC10
HLA-E
MBD2
CTD-2587H19.1
MS4A6A
GLRX
TTC26
RUFY1
MDFIC
ZNF226
OXA1L
GTSF1
IKBKB
CMTR2
MFSD5
VRK2
TMEM179B
RNF135
SLC25A43
TAPSAR1
AKIRIN1
ARHGDIB
BCL10
IL16
TNFRSF1A
ELF4
RP11-686D22.3
ANXA1
CFI
PIK3CG
RP11-495P10.1
FAM177B
CTD-2260A17.1
PARP14
KIAA1033
SNX20
RILPL2
DAPP1
CHMP4A
FCER1G
MTF1
ACBD3
ISY1-RAB43
SASH3
IFRD1
RP11-139H15.1
B4GALT1
C7orf49
TLR6
LRRC25
RP11-54A9.1
CXCL12
HLA-A
MAPKAPK2
PTPN22
SEC23IP
C1QC
DOCK2
SEC11A
SLC7A7
SNX2
IBTK
SERPING1
NPHP1
TTC7A
TWSG1
VAMP8
SLAMF8
MOSPD1
CD109
GIT2
CD86
ABI3
RNF149
VNN2
CSF1R
ARHGAP27
DAB2
MAP3K8
IKBKE
IFNGR1
MAP3K7
C1QA
GAB3
CAPZA2
ARL6IP5
TGFBR1
TMED4
PCOLCE
EPHX3
RP11-79H23.3
DNAJC21
NAGA
FCHSD1
GPSM3
IMMP2L
CD163
SRPR
TMED9
BNIP2
SCPEP1
HAVCR2
MS4A4A
CCR1
MED4
ABCF2
GANAB
RASSF1
STYX
GBP3
LINC00475
ZNF701
SCIMP
SLC35B4
SLC30A1
RNF144B
HMGXB3
RBAK
SYK
NOD2
FAM49B
ALG6
SRGN
RUNX1
ELMOD2
LXN
RP11-153M7.3
CNTF
SAMD9
FAM110C
RINT1
SETX
APEX2
ADPRH
PROCR
GMFG
RBMS1
MS4A7
KCTD11
HLA-DMA
SYTL3
ITGAM
TYMP
ALG5
RBM3
EIF3B
BAX
PRKCH
GBGT1
CBWD6
TRIM60P18
SEC24A
OLFML2B
ZNF18
SAMHD1
BTN2A1
STK19
SERPINB6
PRKD2
DEGS1
GIMAP7
SLC1A5
NT5C3A
SP140L
RP11-356I2.4
F13A1
NOP14
STEAP3
ZNF761
TMEM173
CORO1B
RHOH
SELT
C16orf72
MLX
PYROXD1
PRPF38B
RAB27A
PTGS1
BET1
COX19
FLI1
MIR22HG
VPS54
KCTD9
ARPC5
USP41
RP11-328J6.1
LHFPL3-AS1
IL18
SAMSN1
OSTM1
BPNT1
RAP2C
MNDA
GUSB
FCGR2C
RP11-1398P2.1
EVI2B
ZNRF2
CLEC4A
LINC00930
CYTIP
STARD3NL
CMYA5
DSC2
FAM198B
LCP2
DNAJC25
PALMD
IRF9
RASSF8
GPR160
HLA-DRA
ADAM9
SIGLEC10
CYB5R1
MOB1B
ZNF224
ANKRD22
SBDS
APOL3
CASP8
HSD3B7
ZNF700
CAP1
IL12RB1
OLFML3
CNPPD1
MSN
CPM
SLC25A24
TXNDC5
CEBPZ
DOCK8
FUT4
THOC2
AP1S2
EHBP1L1
TXNDC17
ADAP2
WTAP
RNPEP
CD40
RNF14
CXorf21
MBD4
TNFRSF11B
BIRC2
RRP36
FYTTD1
LEPROT
PIGT
ATP8B4
FKBP14
ATG12
TANC1
RP11-932O9.8
YRDC
EIF4H
SSBP1
RP11-456P18.2
SDHC
CHD1L
KIAA0040
FNDC3A
CD300C
SH3GLB1
ETV3
ACAA1
GSDMD
PTAFR
ADCK4
NEK9
SLC46A3
MGAT2
AC026806.2
NECAP2
NMNAT1
TNFSF8
NID2
PINK1-AS
IL6R
GNAI3
SLC38A6
AC017076.5
BLZF1
E2F4
CCNG1
AIFM1
VSIG4
CASP10
CD33
ALDH16A1
SLC35D2
PNP
IL15
TICAM2
ELL2
CD84
LAMA2
ADAM28
CLPTM1L
C19orf10
NAMPTL
PBDC1
PLBD1
HFE
RP11-222K16.2
TM2D2
ITGA2
RP11-178C3.2
XPR1
OSTF1
CTR9
TMEM138
HOXB2
RNU2-59P
TLR8
PLA2G4A
PDIA3
RP11-398H6.1
ZNF180
C7orf55-LUC7L2
RP1-178F10.1
UFM1
SP110
RP11-497H16.7
EDEM3
NFKBIZ
AF127936.5
RP11-153M7.1
RP4-614O4.12
IFITM3
HLA-DMB
RFT1
FPR1
FRRS1
IPO11
LILRB1
RP11-686D22.8
LAT2
MYOF
TCEA1P4
MYO9B
TMEM19
LY96
SMIM3
NMI
RHBDF2
DDB2
AC010733.5
SLMAP
EIF3M
FLNC
PPP1R18
BIN2
PDSS2
ARL5A
AC116366.6
CHI3L2
RP11-724O16.1
C3AR1
SLC35F5
RP11-48B3.4
RP1-78O14.1
TOR3A
IL15RA
NFE2L2
RNASE4
TMEM50B
EED
CKLF
HUS1
VAV1
SERPINB8
GOLGA2B
CCDC146
C1orf85
TMEM176B
TNFRSF11A
RP11-565P22.2
CDC42SE1
MYO1G
MRPL32
STXBP3
SOD2
CCDC102A
CYB561A3
CLDN7
CD302
HBP1
SLC9A8
DCLRE1B
DPH3
GCA
RARS2
GOLPH3
TYW3
DAP3
AC009950.2
ZNF230
RBM7
RPN2
HCK
CPSF2
MCM3AP
AC006129.1
WDR55
PNPT1
ZNF394
ERGIC3
ABHD15
IRF5
LOXL3
ZNF287
KMO
LRRFIP1
CSF2RB
ZNF625-ZNF20
CD68
BTK
DCK
TNFAIP3
TTC12
SNX7
C7orf73
AC008964.1
APH1A
CD63
LPCAT2
AC012358.7
PXN
IFNGR2
NFE2L3
RP4-781K5.8
HCG4P7
METTL18
BCDIN3D
REXO2
PDIA5
FKBP15
ZMPSTE24
SRP54
HDAC1
FUCA1
PLXDC2
CALD1
TGDS
SMARCAL1
LLPH
S100A11
WDR11
SLFN11
TM4SF1
RPF2
RP11-83N9.5
USP48
C5orf15
GSAP
FCHO2
PTGER4
DNALI1
PCM1
LINC01002
PSMA5
RPS19
STX16
ENOX2
SCYL2
CSF1
ZBTB9
ZNF561
PHC2
RP11-101E13.5
SCP2
SUGT1
NAMPT
MANF
ARHGAP24
GOLT1B
ENTPD1
SLC10A3
TNFAIP8
PARP15
FAM105A
RP11-1319K7.1
CTD-2514C3.1
DNAH11
PTPN7
SH2B3
SEPSECS
UNC93B1
PKD2
C2
FCGR2B
CARD6
CNOT1
AVEN
KRCC1
CD226
USP53
LRBA
OSTC
CNEP1R1
DHX16
TBK1
RP11-798K23.5
CTC-205M6.5
M6PR
SKAP2
TPST1
ALS2CR12
SRSF10
MUL1
LINC00984
ALOX5
EHD4
NBPF9
CEP120
SLFN5
CTDP1
KCNQ1
HLA-DOA
PSMB9
THEGL
SERPINA1
PSME4
RER1
RC3H1
TGOLN2
DDOST
TEX261
IKBIP
MIPEP
PODXL
CTD-2201E18.3
PIK3R5
SIGLEC22P
RP11-890B15.2
RRBP1
RPS6KA1
TMEM62
STX4
BCAP31
DLD
METTL13
EOGT
NFKB1
TMCO1
EFHC1
LINC00312
RP11-834C11.4
TES
CD99P1
REEP4
BACE2
TPM3
XAF1
LATS2
UBE2F
ANXA2
MXRA5
MXRA8
TMED3
FCF1
RP11-227D13.1
STAT3
MORC4
LINC00640
APOBR
GTF3C6
CTAGE5
CTA-384D8.35
LTF
HLA-F
ZDHHC12
UTP14A
TGFBI
ANG
PMS2P3
IKZF1
PPIE
ETHE1
CBX3
LRRC28
OSBPL3
REEP3
CPVL
IDE
MYO1C
ATP6V0E1
CTC-250I14.6
IL10RA
XCL1
DUSP11
LILRB4
CLEC2B
APOL6
NSUN2
SMIM5
TSPAN6
SLC50A1
HSPA6
EMP1
CCR5
ANXA2P2
CEP41
AC004797.1
TMEM167B
ANGPT1
ODF3B
PTRF
CLIC4
PDE5A
PALD1
PRKAR2A
IRAK3
MECOM
RP11-806H10.4
MTTP
TMF1
IL17RA
HEATR3
KCNJ8
HMGN1P3
ATG4C
BAZ1A
DDX60
VCL
SH3TC1
RASGEF1B
MPZL2
CARD16
PIGC
FERMT3
TCTN2
FAM76A
NCF4
UTP3
RRAS
PPIP5K2
ZNF473
BBS4
PTPN12
PARD6B
BRMS1
TMEM230
ARAP1
TRPC2
EIF3I
ICMT
PVRL2
HSPA4
CDCP1
MIR155HG
