# Supplementary material for: The Systematic Landscape of Nectin Family and Nectin-Like Molecules: Functions and Prognostic Value in Low Grade Glioma
Source: Front Genet. 2021 Dec 1;12:718717. doi: 10.3389/fgene.2021.718717 (PMC8672115; doi:10.3389/fgene.2021.718717)
Supplement: Supplementary file 6 [file DataSheet1.ZIP]

Archive with 6 entries (6 files):
- figure3.pdf
- figure4.pdf
- figure6.pdf
- figure1.pdf
- figure2.pdf
- figure5 .pdf
