# Supplementary material for: The Systematic Landscape of Nectin Family and Nectin-Like Molecules: Functions and Prognostic Value in Low Grade Glioma
Source: Front Genet. 2021 Dec 1;12:718717. doi: 10.3389/fgene.2021.718717 (PMC8672115; doi:10.3389/fgene.2021.718717)
Supplement: Supplementary file 9 [file Table1.XLSX]

## Sheet: Sheet1
Supplementary table 1. The top 1000 genes correalated with risk score in TCGA database
ITGA3
CRELD2
DEDD2
CDKN2C
CUBN
ARPC5
WARS
FABP7
ICAM1
NPNT
AQP5
CDC42EP5
MLX
DHDDS
NOX4
SEC61B
CRISPLD1
RUVBL2
DTYMK
UBE2J2
C1orf84
FLJ35776
ZNF45
STAC
EFNB1
SNTB2
ALG2
ALG3
VENTX
C2orf28
ARHGEF1
DAPK3
PEPD
DTX3L
C5orf39
RIPK3
GPR3
ERMAP
HCP5
PTGER4
C8orf4
EVC
DHRSX
SLC17A9
HCG26
HAT1
FAM91A1
TMEM43
NEAT1
B2M
RREB1
EXOC3L2
FLOT2
LAMC3
FAM136A
MAP7D3
HKR1
SDC1
ACAA2
TNFRSF19
SNRPD2
ERGIC1
CHPF
RAP1B
TM4SF1
CARM1
AHR
RPA3
GTF2E2
GBP3
FTL
ERBB2
FAP
ERF
ACCS
ECSCR
GNL2
TRIOBP
NFKB1
IFFO1
ETF1
HBXIP
ZNF584
TNFSF12-TNFSF13
FAM86C
HSPC157
FBLIM1
HEATR2
ARSA
ARL9
TTC26
B3GNT8
CLIC4
ZIC2
LAMB4
C7orf42
APOB48R
EPHA2
LEF1
CLDN23
RBM42
CD40
LACTB
PKD2
HMGCL
CCDC125
MAPKAPK3
C12orf70
TRIM5
SPINT1
HS3ST3B1
CD101
MKNK2
POMGNT1
PUSL1
HLA-E
RAB42
IL15RA
EMR2
KTI12
ARHGDIB
FCGBP
PDCD5
FAM181A
TMEM53
CHMP2A
HMG20B
PSMA5
C6orf150
RASSF1
PTGR1
C1S
PCOLCE
KIAA0415
FLOT1
PTPN22
FKRP
TWIST1
TSPO
TMEM50A
SOCS2
GZMH
C8orf76
SLC25A45
NLRC5
ALG6
FERMT3
IGFBP3
ATF5
PDLIM1
RINL
FUCA1
SERPINA1
ACADVL
PARVG
CDC42
FYCO1
C19orf28
PABPC4L
CD2AP
LAMA4
ZDHHC1
TMSB10
CAMK2D
GDF15
PGPEP1
PHF11
AGPAT2
KCTD14
GPR65
LOC100129034
IL15
ASB9
RPF1
ZNF552
NAB2
EYA4
DMPK
SURF4
CECR1
CD109
TCF7
C2orf66
GAPT
FBLN5
PSMB8
SLC35F5
MSR1
HLA-F
PDLIM4
SHROOM3
LOXL3
RFC2
LCTL
PCSK5
AP2S1
POLD1
NAGA
CKLF
BCAT1
EFNB2
COL5A3
FCER1G
MIPEP
LOXL2
AGXT2L2
HLA-DRB1
ZNF787
GNB2
LY96
SIL1
HSPB11
SLC12A7
SLFN12
TMEM60
SYNC
KLHDC8A
SVIL
NRP1
CD248
NCF1
DNASE1L1
PIPOX
TPST1
JAG1
RNFT1
VAMP8
ZNF155
NANP
C17orf91
APOL1
AOX1
MICA
C21orf62
CAPG
CPSF4
GSS
HLX
C9orf21
FZD5
TOM1L1
PTGS1
POLR1D
PGCP
SLC39A8
ARHGAP9
BCAM
TSPAN4
TWSG1
RIN1
SMAGP
BST2
SEPHS2
TSEN34
HEXA
MR1
A2LD1
CPVL
MEOX2
CD74
SOCS3
TAF12
NFKB2
TMEM149
C20orf134
HIC1
KCTD9
CFLAR
ST8SIA4
SOD2
RABEP2
MYO1G
COLEC12
OSCAR
RAB13
C10orf41
CCDC137
COL4A1
TCTN2
CHSY1
SH3GLB1
GAB3
ICAM3
NFE2L3
DOK3
CEBPD
FGFRL1
2021-09-09
IQGAP2
IFT122
GAS8
DNPEP
FPGT
ARPC2
PLSCR3
NAT14
PROCR
OST4
EIF3I
TMEM107
RCN3
ARSJ
TES
DERL3
HLA-DMA
FRRS1
GRAP
RGS19
GCLM
ARID5A
TBX19
TRAF5
FAM38A
IRAK4
CEBPG
ACSS3
TMBIM4
PAK4
PARP12
TSTD1
CARD9
C19orf40
FADD
ORMDL2
IFITM2
COPZ2
C1orf144
EHBP1L1
ANO6
SH2D2A
PRG2
MRPS12
SFRP4
MAN1C1
OLFML2A
CTNNA1
FCGR2A
TTC23
SC65
NFKBIB
SUMF1
HM13
PLCE1
HSP90B1
TAPBP
GALE
CDK2
DENND2A
TMUB1
CD302
LAMB1
DHX34
MANF
ERCC1
QPCTL
FAH
CYBA
FXYD5
YKT6
CTF1
BTBD19
SERPINB6
PIK3R6
AP1S3
CLEC2B
CHI3L2
PROS1
ARL4C
B9D2
ABHD15
PQLC3
PLXND1
RGS3
VAV3
TMEM150A
TMBIM1
SNAPC2
IER5L
SCMH1
NMNAT1
PPIB
SAMD9L
MAN2B1
RBPMS
WTIP
DYRK3
NEK8
ZNF816A
RER1
RBP1
TXNDC17
ERP44
DENND2D
RRBP1
CDCP1
CSTA
SOCS1
ADPRHL2
STAT5A
ALDH16A1
CMAH
CROT
TGFB1
CHST14
MLKL
WDR34
PARP9
KIAA0495
ENPP1
ISG20
SUSD2
PRR24
RTCD1
PDGFA
GMFG
MOCOS
C19orf44
BAK1
C13orf29
DCAF15
SRPX2
MVP
MED8
ETV6
GLRX
POLR2L
ALG12
CNIH4
UNC93B1
FTSJ2
SIPA1
SNAI1
SLC25A43
TNFRSF10C
CD44
C10orf55
LHFP
HRH1
ANG
CEBPB
TPM3
RAB38
TMEM194B
RAP2B
MAPKAPK2
HSPG2
B3GALNT2
SERPINB1
CMTM6
EFNA4
PLAU
CTSB
SLC35D1
SLC24A6
LGALS3
GMPPB
SERPINA3
CUL7
ALOX5AP
METTL7B
IL7
PLOD3
ARF6
TRAPPC2P1
CHST2
LSP1
TOR1B
PDIA6
S100A10
SHKBP1
PDRG1
STK17A
RPS2P32
H6PD
ABCC3
PSME2
WEE1
PLB1
CKAP4
MOBKL2C
MUC1
SMS
NEXN
TMEM106C
C9orf89
LOC100129534
TGFB1I1
FLT3LG
TMOD3
C2orf29
BMP1
STK38
SLC11A1
TMEM176B
SPPL2A
DPY19L1
TCTN1
BTG3
FBXW9
PLS3
FAM113B
CLEC18A
ULBP3
MYD88
FURIN
YIPF2
DNAJB11
TOR3A
SLC25A39
PTPN12
EGLN2
B3GNT5
PDCD1LG2
PLA2G5
MACC1
VKORC1
KHNYN
TNFAIP6
GRN
ALPK1
TOMM40
COL4A2
ATG4A
TTC7A
LXN
HLA-C
ERI1
FAM176B
TPRG1
SERPINB8
BTN2A2
IRF1
TIFA
ITGB3BP
TRAPPC3
TMEM217
ZNF613
FABP5
C20orf20
ACOT9
ANTXR2
RNPEP
CTSZ
CALHM2
LGALS3BP
GMPPA
C21orf63
MEIS3P1
BTN2A3
PLXNB2
IL4R
TXNDC5
ZNF321
GAL3ST4
APOBEC3C
FAM46A
TMCO4
AEBP1
PTPN2
PSMC2
GCH1
ELK3
PQLC2
SWAP70
AKT2
BATF3
SLC16A3
RPN1
OAZ1
MGAT1
HSPB1
RNF19B
OLFML3
DIRAS3
CMTM3
STAT3
PTGIR
CD97
TNC
CSNK1G2
C19orf55
ASL
C9orf64
GADD45A
ACTB
BGN
IGFBP2
FRMD8
MFSD10
BIN3
MUL1
GGCX
C20orf72
TRIM38
TPD52L2
HLA-B
SH3BGRL3
ANXA2P1
HLA-H
PVR
C9orf167
ETHE1
ZBTB8OS
PVT1
TNKS1BP1
LOC151534
LOXL1
ICMT
TXNDC12
PSRC1
LAMA2
LAP3
TRPM4
CCDC123
LMAN2
WDR77
NAMPT
KDELR3
ECHDC2
MFSD7
PLOD2
KIAA0040
PSMC4
C19orf61
PHTF1
TRADD
C1R
MARVELD1
PPM1M
NUP37
NBEAL2
DMRTA2
ZNF530
PTX3
CD93
PECAM1
TRAM1
CFI
ARPC1B
TMEM147
PRPF31
BCL10
TEAD2
TNFRSF11B
SEC61A1
PALM2-AKAP2
LMO2
PTPN7
MAP3K14
SPRY2
ELF4
SLC25A19
PPCS
LEPREL1
CTBS
FAM70B
RELL1
SCPEP1
PLBD1
ITGB1
ARSD
TM9SF1
SLC39A7
PPP1R3B
GJC1
LOC100270710
CD164
CA13
PDIA5
SIX5
IRF3
OCIAD2
CAPZA1
RUNX1
ZSCAN5A
GLB1
RILPL2
C3orf64
LSM10
PSENEN
C14orf142
CCDC9
NSUN7
CLEC5A
IFI30
C6orf115
RRAS
PLEKHA9
HFE
C13orf18
ESYT1
S100A16
PMM2
PXN
LOC283314
CNN3
ITGA7
SLC2A10
GNS
BOLA3
WIPI1
CASP1
KDELC2
FZD1
HS2ST1
C19orf10
IMPA2
MYOF
PALLD
ADAMTSL4
HLA-A
LOC541471
NEK6
PDIA3P
IFITM3
PSMD9
LDHA
SH2D4A
MXRA8
MTMR11
LRRFIP1
CLEC18B
COL5A2
DERL2
POP4
APOBEC3D
CALU
IL10RB
HSPA5
HDAC1
S100A4
NPC2
PTBP1
RAB8A
FAM111A
TMEM51
NADK
ZFP36L2
GPX7
THBS3
PFN1
TWF2
MYCBP
TMEM154
SERTAD1
SPRY1
C20orf30
SAT1
FBXO17
NRBP1
SRPR
AGTRAP
TBC1D1
S100A6
XKR8
NUAK2
TICAM2
FCHSD1
MYL12B
PIGT
TPM4
SLC27A3
SLC25A24
TNFRSF14
CAST
MRPS15
ADCK4
VRK3
PLEK2
FKBP10
CISH
LGALS1
MOV10
TMEM109
SQRDL
ZAK
F3
VASN
RUFY1
RHOC
FAM114A1
EVC2
C1orf54
ITGA5
CABP4
ACTN1
GYS1
ANXA5
PTGFRN
C1orf91
NMI
RAB27A
DCTD
ARHGAP18
PDLIM7
CALD1
IKBIP
CNPY4
ADPGK
GNG12
MAGOH
ARAP3
SEC24D
PION
YIPF1
UNC45A
GALNS
RARS
LPAR6
MICALL2
CAPNS1
DAP
BCAS4
2021-09-15
CCDC46
NUDT19
RHOJ
APOBEC3G
SEPN1
FZD6
KANK2
CALR
OSMR
OPA3
GALNT2
RELB
EPHB4
DDB2
FCGRT
GRWD1
NOD1
SLC35A2
TP53I13
EMILIN1
TIMP1
LMNA
ZDHHC12
DPYD
TUBB6
IGFBP7
PLOD1
FLII
HDAC3
VAMP5
RPN2
MIR155HG
SGSH
F11R
FAM129A
SBNO2
TCIRG1
MYH9
CARD16
HEBP2
BACE2
KDELR2
ANXA1
SHISA5
SLC43A3
NCRNA00152
PYGL
CCDC102A
GEMIN7
FSTL1
PLEKHA4
FUCA2
UPP1
TMEM8A
LTBR
ADPRH
AK2
ENG
C5orf62
DPP9
DDOST
PLSCR1
MYO1C
HEXB
APOBEC3F
ITPRIPL2
CASP8
MGST2
PNKP
C1RL
DTX2
MOBKL2A
ZDHHC18
GPX8
SLC30A7
FAM20C
BAX
TRIP6
NTAN1
HSD3B7
PDPN
PLK3
STEAP3
STK40
GALM
FES
PDIA4
GUSB
FKBP9
VIM
REEP4
ZNF217
MAP3K6
GSDMD
PRICKLE3
TGIF1
LAMC1
PTRF
TNFRSF12A
CD276
C1orf85
SERTAD3
PPIC
MMP14
PDIA3
ZYX
TEAD3
TMSL3
EHD2
TRIP10
TXLNA
P4HB
SP100
CHPF2
BCL3
SHC1
S100A11
RAB32
MBD2
MGAT4B
RAB34
LATS2
CTSA
FLNA
REXO2
ACTN4
SERPING1
RIPK1
IQGAP1
ITPKC
SPATS2L
ECE1
GSTK1
SLC10A3
ANXA2P2
GLA
SP140L
TNFRSF1A
EDEM2
WDR1
FHOD1
EMP3
PRKD2
LEPRE1
SLC39A1
ZCCHC9
SLC2A4RG
TAGLN2
CASP4
IFNGR2
FHL3
ANXA2
ZNF600
TMEM214
HDAC7
RNF135
CASP7
RBMS1
TUBA1C
FAM109B
EFEMP2
CD151
CD63
FNDC3B
PLP2
GNG5
MSN
CASP6
MAP2K3
VASP
TMED9
OSTC
SDF4
LAMB2
MRC2
GLT25D1
CCDC109B
CD58
SYDE1
MYL12A
PVRL2
SERPINH1
CLIC1
NUCB1
BCL2L12
KDELR1
